# Supplementary material for: Sulfated Fucogalactan From Laminaria Japonica Ameliorates β-Cell Failure by Attenuating Mitochondrial Dysfunction via SIRT1–PGC1-α Signaling Pathway Activation
Source: Front Endocrinol (Lausanne). 2022 Jul 13;13:881256. doi: 10.3389/fendo.2022.881256 (PMC9326112; doi:10.3389/fendo.2022.881256)
Supplement: Supplementary file 1 [file DataSheet_1.xlsx]

## Sheet: Sheet1
1	M-Actin-F	AGGCCAACCGTGAAAAGATG
	M-Actin-R	AGAGCATAGCCCTCGTAGATGG
2	M-Neurod1-F	AGAAGAAGAGGAGGAGGAGG
	M-Neurod1-R	TGACAGAGCCCAGATGTAG
3	M-MafA-F	CTTCAGCAAGGAGGAGGTCATC
	M-MafA-R	GCGTAGCCGCGGTTCTT
4	M-Pdx1-F	AGGAAAACAAGAGGACCCGTACT
	M-Pdx1-R	CGGGAGATGTATTTAAATAAGAATTC
5	M-Glut2-F	TTGACTGGAGCCCTCTTGATG
	M-Glut2-R	CACTTCGTCCAGCAATGATGA
6	M-Snap25-F	GGTGAGCGGCATCATCGGAAAC
	M-Snap25-R	CGTTGGTTGGCTTCATCAATTCTGG
7	M-Ip3r1-F	AAGTAATGTGCCAGGTGCTCTTGAC
	M-Ip3r1-R	CATCCAGGTCCAAAGGTGTGTTCTC
8	M-Aqp2-F	TCCTTCCTTCGAGCTGCCTTCTAC
	M-Aqp2-R	GCATTGTTGTGGAGAGCATTGACAG
9	M-Stx1-F	GCCGTCAAGTACCAGAGCAAGG
	M-Stx1-R	CGATGGTGGAGGCGATGATGATG
10	M-Kir6.2-F	CCGAAAGAGCATGATCATTAGC
	M-Kir6.2-R	CATTCTCCATGGGGATGTCTAC
11	M-Sdhb-F	ACCCCTTCTCTGTCTACCG
	M-Sdhb-R	AATGCTCGCTTCTCCTTGTAG
12	M-Uqcrc2-F	ATTCTGTCTTAAAGCAGGTG
	M-Uqcrc2-R	TCTCTAATTTCACCTCCACG
13	M-Mtco1-F	CTACTATTCGGAGCCTGAGC
	M-Mtco1-R	GCATGGGCAGTTACGATAAC
14	M-Atp5a1-F	TTTGCCCAGTTTGGTTCTGAT
	M-Atp5a1-R	CCCGTACACCCGCATAGATAA
15	M-Ndufv2-F	CTCCTGAGAATAACCCAGAT
	M-Ndufv2-R	TCATAGCGGAGATAGGTAGC
16	M-Ndufa2-F	TGCGTGAGATTCGCGTTCAC
	M-Ndufa2-R	CTGCACCTCCGAGCATTCGC
17	M-Sirt1-F	CCAGACCTCCCAGACCCTCAAG
	M-Sirt1-R	GTGACACAGAGACGGCTGGAAC
18	M-pgc1-a-F	TATGGAGTGACATAGAGTGTGCT
	M-pgc1-a-R	CCACTTCAATCCACCCAGAAAG
19	M-Nrf2-F	ACTACAGTCCCAGCAGAGTGATGG
	M-Nrf2-R	GCGTGCTCAGAAACCTCCTTCC
20	M-Tfam-F	TCGCATCCCCTCGTCTATCAGTC
	M-Tfam-R	TGGGTAGCTGTTCTGTGGAAAATCG
